# Supplementary material for: Description of Mesopolobusaskewi sp. nov. (Hymenoptera, Pteromalidae), with notes on the fauna of Asaphesinae and Pteromalidae (Hymenoptera, Chalcidoidea) collected from foliage of Piceaabies (L.) H. Karst. in Bulgaria
Source: Biodivers Data J. 2024 Dec 3;12:e139403. doi: 10.3897/BDJ.12.e139403 (PMC11632355; doi:10.3897/BDJ.12.e139403)
Supplement: XML Treatment for Mesopolobus askewi [file BDJ.12.e139403-treatment1.xml]

<!DOCTYPE tp:taxon-treatment
  PUBLIC "-//TaxonX//DTD Taxonomic Treatment Publishing DTD v0 20100105//EN" "tax-treatment-NSO.dtd">
<tp:taxon-treatment xmlns:tp="http://www.plazi.org/taxpub"><tp:treatment-meta><mixed-citation publication-type="journal"><person-group><name><surname>Todorov</surname><given-names>Ivaylo</given-names></name><name><surname>Mitroiu</surname><given-names>Mircea-Dan</given-names></name><name><surname>Bobeva</surname><given-names>Aneliya</given-names></name><name><surname>Boyadzhiev</surname><given-names>Peter</given-names></name></person-group><article-title>Description of <italic><tp:taxon-name><tp:taxon-name-part taxon-name-part-type="genus" reg="Mesopolobus">Mesopolobus</tp:taxon-name-part><tp:taxon-name-part taxon-name-part-type="species" reg="askewi">askewi</tp:taxon-name-part></tp:taxon-name></italic> sp. nov. (<tp:taxon-name><tp:taxon-name-part taxon-name-part-type="order">Hymenoptera</tp:taxon-name-part></tp:taxon-name>, <tp:taxon-name><tp:taxon-name-part taxon-name-part-type="family">Pteromalidae</tp:taxon-name-part></tp:taxon-name>), with notes on the fauna of <tp:taxon-name><tp:taxon-name-part taxon-name-part-type="subfamily">Asaphesinae</tp:taxon-name-part></tp:taxon-name> and <tp:taxon-name><tp:taxon-name-part taxon-name-part-type="family">Pteromalidae</tp:taxon-name-part></tp:taxon-name> (<tp:taxon-name><tp:taxon-name-part taxon-name-part-type="order">Hymenoptera</tp:taxon-name-part></tp:taxon-name>, <tp:taxon-name><tp:taxon-name-part taxon-name-part-type="superfamily">Chalcidoidea</tp:taxon-name-part></tp:taxon-name>) collected from foliage of <italic><tp:taxon-name><tp:taxon-name-part taxon-name-part-type="genus" reg="Picea">Picea</tp:taxon-name-part><tp:taxon-name-part taxon-name-part-type="species" reg="abies">abies</tp:taxon-name-part></tp:taxon-name></italic> (L.) H. Karst. in Bulgaria</article-title><source>Biodivers Data J</source><day>03</day><month>12</month><year>2024</year><volume>12</volume><pub-id pub-id-type="doi">10.3897/BDJ.12.e139403</pub-id></mixed-citation></tp:treatment-meta><tp:nomenclature><tp:taxon-name>
            <object-id xmlns:xlink="http://www.w3.org/1999/xlink" content-type="arpha" xlink:type="simple">B4F99402-5129-5CF8-810C-2CC35FF57A2F</object-id>
            <tp:taxon-name-part taxon-name-part-type="genus">Mesopolobus</tp:taxon-name-part>
            <tp:taxon-name-part taxon-name-part-type="species">askewi</tp:taxon-name-part>
            <object-id xmlns:xlink="http://www.w3.org/1999/xlink" content-type="zoobank" xlink:type="simple" object-id-type="ZooBank">03A61CA1-AFCF-49E5-9CA2-F2DE94DAAEA3</object-id>
          </tp:taxon-name><tp:taxon-authority>Todorov</tp:taxon-authority><tp:taxon-status xmlns:xlink="http://www.w3.org/1999/xlink" xlink:type="simple">sp. nov.</tp:taxon-status></tp:nomenclature><tp:treatment-sec sec-type="materials"><title>Materials</title><list list-type="alpha-lower" list-content="occurrences"><list-item><p><bold>Type status:</bold> <named-content xmlns:xlink="http://www.w3.org/1999/xlink" content-type="dwc:typeStatus" xlink:type="simple">Holotype</named-content>. <bold>Occurrence:</bold> recordedBy: <named-content xmlns:xlink="http://www.w3.org/1999/xlink" content-type="dwc:recordedBy" xlink:type="simple">Ivaylo Todorov leg.</named-content>; sex: <named-content xmlns:xlink="http://www.w3.org/1999/xlink" content-type="dwc:sex" xlink:type="simple">female</named-content>; occurrenceID: <named-content xmlns:xlink="http://www.w3.org/1999/xlink" content-type="dwc:occurrenceID" xlink:type="simple">DEF0892C-3067-52BB-8ACD-B3D528106BA5</named-content>; <bold>Taxon:</bold> scientificName: <named-content xmlns:xlink="http://www.w3.org/1999/xlink" content-type="dwc:scientificName" xlink:type="simple"><tp:taxon-name><tp:taxon-name-part taxon-name-part-type="genus" reg="Mesopolobus">Mesopolobus</tp:taxon-name-part><tp:taxon-name-part taxon-name-part-type="species" reg="askewi">askewi</tp:taxon-name-part></tp:taxon-name></named-content>; <bold>Location:</bold> country: <named-content xmlns:xlink="http://www.w3.org/1999/xlink" content-type="dwc:country" xlink:type="simple">Bulgaria</named-content>; locality: <named-content xmlns:xlink="http://www.w3.org/1999/xlink" content-type="dwc:locality" xlink:type="simple">Western Rhodope Mts, near Pamporovo</named-content>; verbatimElevation: <named-content xmlns:xlink="http://www.w3.org/1999/xlink" content-type="dwc:verbatimElevation" xlink:type="simple">1580 m</named-content>; locationRemarks: <named-content xmlns:xlink="http://www.w3.org/1999/xlink" content-type="dwc:locationRemarks" xlink:type="simple">coniferous forest</named-content>; decimalLatitude: <named-content xmlns:xlink="http://www.w3.org/1999/xlink" content-type="dwc:decimalLatitude" xlink:type="simple">41.62250</named-content>; decimalLongitude: <named-content xmlns:xlink="http://www.w3.org/1999/xlink" content-type="dwc:decimalLongitude" xlink:type="simple">24.70100</named-content>; <bold>Event:</bold> eventDate: <named-content xmlns:xlink="http://www.w3.org/1999/xlink" content-type="dwc:eventDate" xlink:type="simple">23.VIII.2018</named-content></p></list-item><list-item><p><bold>Type status:</bold> <named-content xmlns:xlink="http://www.w3.org/1999/xlink" content-type="dwc:typeStatus" xlink:type="simple">Paratype</named-content>. <bold>Occurrence:</bold> recordedBy: <named-content xmlns:xlink="http://www.w3.org/1999/xlink" content-type="dwc:recordedBy" xlink:type="simple">Ivaylo Todorov leg.</named-content>; sex: <named-content xmlns:xlink="http://www.w3.org/1999/xlink" content-type="dwc:sex" xlink:type="simple">4 females</named-content>; preparations: <named-content xmlns:xlink="http://www.w3.org/1999/xlink" content-type="dwc:preparations" xlink:type="simple">whole specimens, mounted on card points</named-content>; occurrenceID: <named-content xmlns:xlink="http://www.w3.org/1999/xlink" content-type="dwc:occurrenceID" xlink:type="simple">96752C8D-DA46-5DEE-BB45-62EB4C77E46F</named-content>; <bold>Taxon:</bold> scientificName: <named-content xmlns:xlink="http://www.w3.org/1999/xlink" content-type="dwc:scientificName" xlink:type="simple"><tp:taxon-name><tp:taxon-name-part taxon-name-part-type="genus" reg="Mesopolobus">Mesopolobus</tp:taxon-name-part><tp:taxon-name-part taxon-name-part-type="species" reg="askewi">askewi</tp:taxon-name-part></tp:taxon-name></named-content>; <bold>Location:</bold> country: <named-content xmlns:xlink="http://www.w3.org/1999/xlink" content-type="dwc:country" xlink:type="simple">Bulgaria</named-content>; locality: <named-content xmlns:xlink="http://www.w3.org/1999/xlink" content-type="dwc:locality" xlink:type="simple">Western Rhodope Mts, near Pamporovo</named-content>; verbatimElevation: <named-content xmlns:xlink="http://www.w3.org/1999/xlink" content-type="dwc:verbatimElevation" xlink:type="simple">1580 m</named-content>; locationRemarks: <named-content xmlns:xlink="http://www.w3.org/1999/xlink" content-type="dwc:locationRemarks" xlink:type="simple">coniferous forest</named-content>; decimalLatitude: <named-content xmlns:xlink="http://www.w3.org/1999/xlink" content-type="dwc:decimalLatitude" xlink:type="simple">41.62250</named-content>; decimalLongitude: <named-content xmlns:xlink="http://www.w3.org/1999/xlink" content-type="dwc:decimalLongitude" xlink:type="simple">24.70100</named-content>; <bold>Event:</bold> eventDate: <named-content xmlns:xlink="http://www.w3.org/1999/xlink" content-type="dwc:eventDate" xlink:type="simple">23.VIII.2018</named-content></p></list-item><list-item><p><bold>Type status:</bold> <named-content xmlns:xlink="http://www.w3.org/1999/xlink" content-type="dwc:typeStatus" xlink:type="simple">Paratype</named-content>. <bold>Occurrence:</bold> recordedBy: <named-content xmlns:xlink="http://www.w3.org/1999/xlink" content-type="dwc:recordedBy" xlink:type="simple">Ivaylo Todorov leg.</named-content>; sex: <named-content xmlns:xlink="http://www.w3.org/1999/xlink" content-type="dwc:sex" xlink:type="simple">1 female</named-content>; preparations: <named-content xmlns:xlink="http://www.w3.org/1999/xlink" content-type="dwc:preparations" xlink:type="simple">dissected for SEM observation</named-content>; occurrenceID: <named-content xmlns:xlink="http://www.w3.org/1999/xlink" content-type="dwc:occurrenceID" xlink:type="simple">3FBD0FDC-4838-56E2-AC29-B1A1BF174D41</named-content>; <bold>Taxon:</bold> scientificName: <named-content xmlns:xlink="http://www.w3.org/1999/xlink" content-type="dwc:scientificName" xlink:type="simple"><tp:taxon-name><tp:taxon-name-part taxon-name-part-type="genus" reg="Mesopolobus">Mesopolobus</tp:taxon-name-part><tp:taxon-name-part taxon-name-part-type="species" reg="askewi">askewi</tp:taxon-name-part></tp:taxon-name></named-content>; <bold>Location:</bold> country: <named-content xmlns:xlink="http://www.w3.org/1999/xlink" content-type="dwc:country" xlink:type="simple">Bulgaria</named-content>; locality: <named-content xmlns:xlink="http://www.w3.org/1999/xlink" content-type="dwc:locality" xlink:type="simple">Western Rhodope Mts, near Pamporovo</named-content>; verbatimElevation: <named-content xmlns:xlink="http://www.w3.org/1999/xlink" content-type="dwc:verbatimElevation" xlink:type="simple">1580 m</named-content>; locationRemarks: <named-content xmlns:xlink="http://www.w3.org/1999/xlink" content-type="dwc:locationRemarks" xlink:type="simple">coniferous forest</named-content>; decimalLatitude: <named-content xmlns:xlink="http://www.w3.org/1999/xlink" content-type="dwc:decimalLatitude" xlink:type="simple">41.62250</named-content>; decimalLongitude: <named-content xmlns:xlink="http://www.w3.org/1999/xlink" content-type="dwc:decimalLongitude" xlink:type="simple">24.70100</named-content>; <bold>Event:</bold> eventDate: <named-content xmlns:xlink="http://www.w3.org/1999/xlink" content-type="dwc:eventDate" xlink:type="simple">23.VIII.2018</named-content></p></list-item><list-item><p><bold>Type status:</bold> <named-content xmlns:xlink="http://www.w3.org/1999/xlink" content-type="dwc:typeStatus" xlink:type="simple">Other material</named-content>. <bold>Occurrence:</bold> recordedBy: <named-content xmlns:xlink="http://www.w3.org/1999/xlink" content-type="dwc:recordedBy" xlink:type="simple">Ivaylo Todorov leg.</named-content>; sex: <named-content xmlns:xlink="http://www.w3.org/1999/xlink" content-type="dwc:sex" xlink:type="simple">4 females</named-content>; occurrenceID: <named-content xmlns:xlink="http://www.w3.org/1999/xlink" content-type="dwc:occurrenceID" xlink:type="simple">1E4CECB3-0046-590B-92AC-30D06C8F118D</named-content>; <bold>Taxon:</bold> scientificName: <named-content xmlns:xlink="http://www.w3.org/1999/xlink" content-type="dwc:scientificName" xlink:type="simple"><tp:taxon-name><tp:taxon-name-part taxon-name-part-type="genus" reg="Mesopolobus">Mesopolobus</tp:taxon-name-part><tp:taxon-name-part taxon-name-part-type="species" reg="askewi">askewi</tp:taxon-name-part></tp:taxon-name></named-content>; <bold>Location:</bold> country: <named-content xmlns:xlink="http://www.w3.org/1999/xlink" content-type="dwc:country" xlink:type="simple">Bulgaria</named-content>; locality: <named-content xmlns:xlink="http://www.w3.org/1999/xlink" content-type="dwc:locality" xlink:type="simple">Western Rhodope Mts, near Pamporovo</named-content>; verbatimElevation: <named-content xmlns:xlink="http://www.w3.org/1999/xlink" content-type="dwc:verbatimElevation" xlink:type="simple">1580 m</named-content>; locationRemarks: <named-content xmlns:xlink="http://www.w3.org/1999/xlink" content-type="dwc:locationRemarks" xlink:type="simple">coniferous forest</named-content>; decimalLatitude: <named-content xmlns:xlink="http://www.w3.org/1999/xlink" content-type="dwc:decimalLatitude" xlink:type="simple">41.62250</named-content>; decimalLongitude: <named-content xmlns:xlink="http://www.w3.org/1999/xlink" content-type="dwc:decimalLongitude" xlink:type="simple">24.70100</named-content>; <bold>Event:</bold> eventDate: <named-content xmlns:xlink="http://www.w3.org/1999/xlink" content-type="dwc:eventDate" xlink:type="simple">23.VIII.2018</named-content></p></list-item><list-item><p><bold>Type status:</bold> <named-content xmlns:xlink="http://www.w3.org/1999/xlink" content-type="dwc:typeStatus" xlink:type="simple">Other material</named-content>. <bold>Occurrence:</bold> recordedBy: <named-content xmlns:xlink="http://www.w3.org/1999/xlink" content-type="dwc:recordedBy" xlink:type="simple">Ivaylo Todorov leg.</named-content>; sex: <named-content xmlns:xlink="http://www.w3.org/1999/xlink" content-type="dwc:sex" xlink:type="simple">3 females</named-content>; occurrenceID: <named-content xmlns:xlink="http://www.w3.org/1999/xlink" content-type="dwc:occurrenceID" xlink:type="simple">71B4F34A-C08E-59EB-98CE-AC9F046897E1</named-content>; <bold>Taxon:</bold> scientificName: <named-content xmlns:xlink="http://www.w3.org/1999/xlink" content-type="dwc:scientificName" xlink:type="simple"><tp:taxon-name><tp:taxon-name-part taxon-name-part-type="genus" reg="Mesopolobus">Mesopolobus</tp:taxon-name-part><tp:taxon-name-part taxon-name-part-type="species" reg="askewi">askewi</tp:taxon-name-part></tp:taxon-name></named-content>; <bold>Location:</bold> country: <named-content xmlns:xlink="http://www.w3.org/1999/xlink" content-type="dwc:country" xlink:type="simple">Bulgaria</named-content>; locality: <named-content xmlns:xlink="http://www.w3.org/1999/xlink" content-type="dwc:locality" xlink:type="simple">Western Rhodope Mts, near Perelik hut</named-content>; verbatimElevation: <named-content xmlns:xlink="http://www.w3.org/1999/xlink" content-type="dwc:verbatimElevation" xlink:type="simple">2000 m</named-content>; locationRemarks: <named-content xmlns:xlink="http://www.w3.org/1999/xlink" content-type="dwc:locationRemarks" xlink:type="simple">coniferous forest</named-content>; decimalLatitude: <named-content xmlns:xlink="http://www.w3.org/1999/xlink" content-type="dwc:decimalLatitude" xlink:type="simple">41.60518</named-content>; decimalLongitude: <named-content xmlns:xlink="http://www.w3.org/1999/xlink" content-type="dwc:decimalLongitude" xlink:type="simple">24.59265</named-content>; <bold>Event:</bold> eventDate: <named-content xmlns:xlink="http://www.w3.org/1999/xlink" content-type="dwc:eventDate" xlink:type="simple">20.VIII.2021</named-content></p></list-item><list-item><p><bold>Type status:</bold> <named-content xmlns:xlink="http://www.w3.org/1999/xlink" content-type="dwc:typeStatus" xlink:type="simple">Other material</named-content>. <bold>Occurrence:</bold> recordedBy: <named-content xmlns:xlink="http://www.w3.org/1999/xlink" content-type="dwc:recordedBy" xlink:type="simple">Ivaylo Todorov leg.</named-content>; sex: <named-content xmlns:xlink="http://www.w3.org/1999/xlink" content-type="dwc:sex" xlink:type="simple">5 females</named-content>; occurrenceID: <named-content xmlns:xlink="http://www.w3.org/1999/xlink" content-type="dwc:occurrenceID" xlink:type="simple">475AD205-C6E7-559E-A34C-68C080FB62BE</named-content>; <bold>Taxon:</bold> scientificName: <named-content xmlns:xlink="http://www.w3.org/1999/xlink" content-type="dwc:scientificName" xlink:type="simple"><tp:taxon-name><tp:taxon-name-part taxon-name-part-type="genus" reg="Mesopolobus">Mesopolobus</tp:taxon-name-part><tp:taxon-name-part taxon-name-part-type="species" reg="askewi">askewi</tp:taxon-name-part></tp:taxon-name></named-content>; <bold>Location:</bold> country: <named-content xmlns:xlink="http://www.w3.org/1999/xlink" content-type="dwc:country" xlink:type="simple">Bulgaria</named-content>; locality: <named-content xmlns:xlink="http://www.w3.org/1999/xlink" content-type="dwc:locality" xlink:type="simple">Stara Planina: Shipchenska Mts, near Uzana hut</named-content>; verbatimElevation: <named-content xmlns:xlink="http://www.w3.org/1999/xlink" content-type="dwc:verbatimElevation" xlink:type="simple">1243 m</named-content>; locationRemarks: <named-content xmlns:xlink="http://www.w3.org/1999/xlink" content-type="dwc:locationRemarks" xlink:type="simple">coniferous forest</named-content>; decimalLatitude: <named-content xmlns:xlink="http://www.w3.org/1999/xlink" content-type="dwc:decimalLatitude" xlink:type="simple">42.75800</named-content>; decimalLongitude: <named-content xmlns:xlink="http://www.w3.org/1999/xlink" content-type="dwc:decimalLongitude" xlink:type="simple">25.23427</named-content>; <bold>Event:</bold> eventDate: <named-content xmlns:xlink="http://www.w3.org/1999/xlink" content-type="dwc:eventDate" xlink:type="simple">08.VII.2020</named-content></p></list-item><list-item><p><bold>Type status:</bold> <named-content xmlns:xlink="http://www.w3.org/1999/xlink" content-type="dwc:typeStatus" xlink:type="simple">Other material</named-content>. <bold>Occurrence:</bold> recordedBy: <named-content xmlns:xlink="http://www.w3.org/1999/xlink" content-type="dwc:recordedBy" xlink:type="simple">Ivaylo Todorov leg.</named-content>; sex: <named-content xmlns:xlink="http://www.w3.org/1999/xlink" content-type="dwc:sex" xlink:type="simple">1 female</named-content>; occurrenceID: <named-content xmlns:xlink="http://www.w3.org/1999/xlink" content-type="dwc:occurrenceID" xlink:type="simple">D878612E-EB2A-5481-8761-39CD48AF17E5</named-content>; <bold>Taxon:</bold> scientificName: <named-content xmlns:xlink="http://www.w3.org/1999/xlink" content-type="dwc:scientificName" xlink:type="simple"><tp:taxon-name><tp:taxon-name-part taxon-name-part-type="genus" reg="Mesopolobus">Mesopolobus</tp:taxon-name-part><tp:taxon-name-part taxon-name-part-type="species" reg="askewi">askewi</tp:taxon-name-part></tp:taxon-name></named-content>; <bold>Location:</bold> country: <named-content xmlns:xlink="http://www.w3.org/1999/xlink" content-type="dwc:country" xlink:type="simple">Bulgaria</named-content>; locality: <named-content xmlns:xlink="http://www.w3.org/1999/xlink" content-type="dwc:locality" xlink:type="simple">Stara Planina: Troyanska Mts, near Beklemeto</named-content>; verbatimElevation: <named-content xmlns:xlink="http://www.w3.org/1999/xlink" content-type="dwc:verbatimElevation" xlink:type="simple">1433 m</named-content>; locationRemarks: <named-content xmlns:xlink="http://www.w3.org/1999/xlink" content-type="dwc:locationRemarks" xlink:type="simple">coniferous forest</named-content>; decimalLatitude: <named-content xmlns:xlink="http://www.w3.org/1999/xlink" content-type="dwc:decimalLatitude" xlink:type="simple">42.78280</named-content>; decimalLongitude: <named-content xmlns:xlink="http://www.w3.org/1999/xlink" content-type="dwc:decimalLongitude" xlink:type="simple">24.62160</named-content>; <bold>Event:</bold> eventDate: <named-content xmlns:xlink="http://www.w3.org/1999/xlink" content-type="dwc:eventDate" xlink:type="simple">17.VIII.2021</named-content></p></list-item></list></tp:treatment-sec><tp:treatment-sec sec-type="Description"><title>Description</title><p>Length: 1.7–2.1 mm.</p><p>Colouration (Fig. <xref ref-type="fig" rid="F12152456">1</xref><xref ref-type="fig" rid="F12152461">a</xref>). Head blue to bluish-green. Mesosoma bluish-green dorsally, pro-, meso- and metapleuron, as well the lateral panels of pronotum, green with coppery reflections; propodeum bluish-green, shiny; gaster brownish, with bluish-green metallic tints dorsally. Antenna with scape, pedicel and anelli fulvous, funicular segments yellowish beneath, dorsally pale testaceous with weakly infuscate proximal half. Mandibles and palps pale yellow, mandibular teeth brown. Coxae dorsally coloured as mesosomal pleura, ventral surface light brownish. Legs with femora and protibiae fulvous, meso- and metatibiae mostly fulvous with distal one-fifth yellowish; protasi fully yellowish with only tarsal claws fuscous, meso- and metatarsal segments 1-4 yellowish, 5<sup>th</sup> segments fuscous. Wings clear, venation pale testaceous.</p><p>Tegument. Head with upper face and vertex reticulate; lower face and genae reticulate to strigulate-reticulate; clypeus striate, striation not extending beyond sclerite margins; supraclypeal area reticulate; antennal scape and pedicel imbricate; Mesosoma: Pronotal collar and mesonotum reticulate, metanotum with lateral panels and dorsellum smooth and shiny; propodeum with median area between plicae weakly sculptured, shiny, median carina complete; propodeal plicae complete, sharp anteriorly and posteriorly, more rounded in the anterior third (Fig. <xref ref-type="fig" rid="F12152503">2</xref><xref ref-type="fig" rid="F12152521">f</xref>); nuchal strip short and smooth; upper mesepimeron faintly, but visibly reticulate (Fig. <xref ref-type="fig" rid="F12152456">1</xref><xref ref-type="fig" rid="F12152465">e</xref>), lower mesepimeron and mesepisternum moderately finely reticulate; Gaster: Tergite 1 smooth and shiny, second and third tergites in proximal 1/4<sup>th</sup>, fourth tergite in proximal half – with very shallow alutaceous sculpture, tergites 5-7 finely alutaceous on entire surface; all sternites finely alutaceous.</p><p>Head. 1.11-1.16x breadth of mesosoma, in dorsal view 1.94-2.0x as broad as long, temples 0.24-0.27x the length of eye (Fig. <xref ref-type="fig" rid="F12152456">1</xref><xref ref-type="fig" rid="F12152462">b</xref>), head in facial view 1.17-1.24x as broad as high; POL 2.0-2.5x OOL, OOL 1.5-2.0x diameter of ocelli; compound eyes with scattered, very short setae (Fig. <xref ref-type="fig" rid="F12152503">2</xref><xref ref-type="fig" rid="F12152516">a</xref>); lower edge of antennal toruli at the level or even slightly below lower ocular line, 2.2-2.7x closer to clypeal margin than to median ocellus; clypeus moderately emarginated (Fig. <xref ref-type="fig" rid="F12152503">2</xref><xref ref-type="fig" rid="F12152517">b</xref>); malar space 0.43-0.55x eye height; width of oral fossa 2-2.13x malar space. Scape 0.8-0.9x height of eye, extending far below median ocellus (Fig. <xref ref-type="fig" rid="F12152456">1</xref><xref ref-type="fig" rid="F12152463">c</xref>); pedicel plus flagellum 0.9x breadth of head; pedicel 1.6-2.0x as long as the first funicular segment; antenna with 3 anelli, first anellus strongly transverse, second and third anellus nearly equal in length, less transverse and about 2x longer than the first (Figs <xref ref-type="fig" rid="F12152456">1</xref><xref ref-type="fig" rid="F12152463">c</xref>, <xref ref-type="fig" rid="F12152503">2</xref><xref ref-type="fig" rid="F12152518">c</xref>); funicular segments 1-3 or 1-4 hardly to slightly longer than broad, 4<sup>th</sup> to 5<sup>th</sup> subquadrate to quadrate; flagellum subclavate, clava in lateral view 1.6-2.0x as broad as first funicular segment, with narrow strip of micropilosity on the ventral surface of third segment (Fig. <xref ref-type="fig" rid="F12152456">1</xref><xref ref-type="fig" rid="F12152464">d</xref>); placoid sensilla in one row on each segment (Fig. <xref ref-type="fig" rid="F12152503">2</xref><xref ref-type="fig" rid="F12152518">c</xref>); funicular segments with scattered, but well visible basiconic capitate pegs (Fig. <xref ref-type="fig" rid="F12152503">2</xref><xref ref-type="fig" rid="F12152519">d</xref>).</p><p>Mesosoma. 1.52-1.58x as long as broad; pronotal collar long medially, about 1/6 to 1/5 (0.17 to 0.2x) length of mesoscutum (Figs <xref ref-type="fig" rid="F12152456">1</xref><xref ref-type="fig" rid="F12152462">b</xref>, <xref ref-type="fig" rid="F12152503">2</xref><xref ref-type="fig" rid="F12152520">e</xref>), not carinate anteriorly, with only slightly raised front margin, sloping vertically to dorsal plane of mesoscutum (Fig. <xref ref-type="fig" rid="F12152456">1</xref><xref ref-type="fig" rid="F12152463">c</xref>), pronotal neck not visible in dorsal view (Fig. <xref ref-type="fig" rid="F12152503">2</xref><xref ref-type="fig" rid="F12152520">e</xref>); mesoscutum 1.46-1.55x broader than long, 1.17-1.2x as long as scutellum; Propodeum (Fig. <xref ref-type="fig" rid="F12152503">2</xref><xref ref-type="fig" rid="F12152521">f</xref>) medially less than half (0.35-0.45x) as long as scutellum; median area between plicae 1.80-2.14x broader than long; spiracles ellipsoid in shape, separated by their minor diameter from the hind margin of metanotum; callus setose, with 15-20 setae. Legs rather stout, hind femora 3.4-4.0x as long as broad.</p><p>Fore wing. Marginal vein 1.10-1.23x as long as postmarginal vein and 1.60-1.75x as long as stigmal vein (Fig. <xref ref-type="fig" rid="F12152456">1</xref><xref ref-type="fig" rid="F12152466">f</xref>). Upper surface of costal cell bare; lower surface with one complete row of setae extending to humeral plate and with some setae scattered over distal third; basal vein with complete row of setae, basal cell bare or having at most one seta close to the basal vein; cubital setal line not developed; speculum open below, extending beyond 0.24-0.39x length of marginal vein; marginal setae presented on the entire apical margin; disc rather densely setose.</p><p>Gaster. 1.3-1.7x longer than wide, usually 0.72-0.92x shorter than, sometimes as long as head plus mesosoma; tip of hypopygium situated usually about at middle, rarely slightly before or slightly beyond the middle of gaster length; ovipositor sheaths well visible in ventral view, but hardly or not projecting beyond the last tergite.</p><p>Male. Unknown.</p></tp:treatment-sec><tp:treatment-sec sec-type="Diagnosis"><title>Diagnosis</title><p><italic><tp:taxon-name><tp:taxon-name-part taxon-name-part-type="genus" reg="Mesopolobus">Mesopolobus</tp:taxon-name-part><tp:taxon-name-part taxon-name-part-type="species" reg="askewi">askewi</tp:taxon-name-part></tp:taxon-name></italic> sp. nov. belongs to the group of species that have three anelli, long pronotal collar, which is one-sixth to one-fifth the length of mesoscutum and gaster usually slightly shorter than head plus mesosoma. It runs to couplet 36 in Graham’s key (<xref ref-type="bibr" rid="B12137012">Graham 1969</xref>), but clearly differs from <italic><tp:taxon-name><tp:taxon-name-part taxon-name-part-type="genus" reg="Mesopolobus">M.</tp:taxon-name-part><tp:taxon-name-part taxon-name-part-type="species" reg="longicollis">longicollis</tp:taxon-name-part></tp:taxon-name></italic> (Figs <xref ref-type="fig" rid="F12152496">3</xref>, <xref ref-type="fig" rid="F12265956">4</xref>) by a combination of characters presented in Table <xref ref-type="table" rid="T12152989">1</xref>.</p></tp:treatment-sec><tp:treatment-sec sec-type="Etymology"><title>Etymology</title><p>The first author is pleased to name this species after Dr. Richard Robinson Askew, one of the most prominent experts in the field of entomology, especially in the studies on <tp:taxon-name><tp:taxon-name-part taxon-name-part-type="superfamily">Chalcidoidea</tp:taxon-name-part></tp:taxon-name>. His works have been an inspiration for me since the beginning of my interest in the family <tp:taxon-name><tp:taxon-name-part taxon-name-part-type="family">Pteromalidae</tp:taxon-name-part></tp:taxon-name>. In our correspondence Dr. Askew has always demonstrated his responsiveness and natural modesty and that have impressed me many times.</p></tp:treatment-sec><tp:treatment-sec sec-type="Biology"><title>Biology</title><p>Unknown.</p></tp:treatment-sec><tp:treatment-sec><!--Section generated to contain objects referenced in tp:taxon-treatment.--><fig-group id="F12152456" position="float" orientation="portrait"><caption><p><italic><tp:taxon-name><tp:taxon-name-part taxon-name-part-type="genus" reg="Mesopolobus">Mesopolobus</tp:taxon-name-part><tp:taxon-name-part taxon-name-part-type="species" reg="askewi">askewi</tp:taxon-name-part></tp:taxon-name></italic> sp. nov. Stereomicroscopic images:</p></caption><fig id="F12152461" position="float" orientation="portrait"><object-id xmlns:xlink="http://www.w3.org/1999/xlink" content-type="arpha" xlink:type="simple">D5CDCCC1-17AA-5F9B-873E-BB53A594CC74</object-id><object-id xmlns:xlink="http://www.w3.org/1999/xlink" content-type="doi" xlink:type="simple">10.3897/BDJ.12.e139403.figure1a</object-id><label>Figure 1a.</label><caption><p>Holotype habitus, lateral view;</p></caption><graphic xmlns:xlink="http://www.w3.org/1999/xlink" xlink:href="bdj-12-e139403-g001_a.jpg" xlink:type="simple" position="float" orientation="portrait" id="oo_1177532.jpg"><uri content-type="original_file" xlink:type="simple">https://binary.pensoft.net/fig/1177532</uri></graphic></fig><fig id="F12152462" position="float" orientation="portrait"><object-id xmlns:xlink="http://www.w3.org/1999/xlink" content-type="arpha" xlink:type="simple">36EFA88C-A7B3-5B86-B870-A11B019E8D60</object-id><object-id xmlns:xlink="http://www.w3.org/1999/xlink" content-type="doi" xlink:type="simple">10.3897/BDJ.12.e139403.figure1b</object-id><label>Figure 1b.</label><caption><p>Holotype, dorsal view;</p></caption><graphic xmlns:xlink="http://www.w3.org/1999/xlink" xlink:href="bdj-12-e139403-g001_b.jpg" xlink:type="simple" position="float" orientation="portrait" id="oo_1151216.jpg"><uri content-type="original_file" xlink:type="simple">https://binary.pensoft.net/fig/1151216</uri></graphic></fig><fig id="F12152463" position="float" orientation="portrait"><object-id xmlns:xlink="http://www.w3.org/1999/xlink" content-type="arpha" xlink:type="simple">4DE7EE12-6513-5AF9-9733-D39B1EE5F2C9</object-id><object-id xmlns:xlink="http://www.w3.org/1999/xlink" content-type="doi" xlink:type="simple">10.3897/BDJ.12.e139403.figure1c</object-id><label>Figure 1c.</label><caption><p>Holotype head and mesosoma, lateral view;</p></caption><graphic xmlns:xlink="http://www.w3.org/1999/xlink" xlink:href="bdj-12-e139403-g001_c.jpg" xlink:type="simple" position="float" orientation="portrait" id="oo_1151218.jpg"><uri content-type="original_file" xlink:type="simple">https://binary.pensoft.net/fig/1151218</uri></graphic></fig><fig id="F12152464" position="float" orientation="portrait"><object-id xmlns:xlink="http://www.w3.org/1999/xlink" content-type="arpha" xlink:type="simple">4B7F140D-C816-55AB-8360-F984AF89FB70</object-id><object-id xmlns:xlink="http://www.w3.org/1999/xlink" content-type="doi" xlink:type="simple">10.3897/BDJ.12.e139403.figure1d</object-id><label>Figure 1d.</label><caption><p>Paratype claval strip of micropilosity (indicated with black lines and an arrow);</p></caption><graphic xmlns:xlink="http://www.w3.org/1999/xlink" xlink:href="bdj-12-e139403-g001_d.jpg" xlink:type="simple" position="float" orientation="portrait" id="oo_1151219.jpg"><uri content-type="original_file" xlink:type="simple">https://binary.pensoft.net/fig/1151219</uri></graphic></fig><fig id="F12152465" position="float" orientation="portrait"><object-id xmlns:xlink="http://www.w3.org/1999/xlink" content-type="arpha" xlink:type="simple">E0D39674-BD60-5462-9C54-D30E4171CFB1</object-id><object-id xmlns:xlink="http://www.w3.org/1999/xlink" content-type="doi" xlink:type="simple">10.3897/BDJ.12.e139403.figure1e</object-id><label>Figure 1e.</label><caption><p>Holotype upper mesepimeron (pointed with an arrow);</p></caption><graphic xmlns:xlink="http://www.w3.org/1999/xlink" xlink:href="bdj-12-e139403-g001_e.jpg" xlink:type="simple" position="float" orientation="portrait" id="oo_1151220.JPG"><uri content-type="original_file" xlink:type="simple">https://binary.pensoft.net/fig/1151220</uri></graphic></fig><fig id="F12152466" position="float" orientation="portrait"><object-id xmlns:xlink="http://www.w3.org/1999/xlink" content-type="arpha" xlink:type="simple">E86F8FCE-0D13-545B-B051-96D65B11CB7C</object-id><object-id xmlns:xlink="http://www.w3.org/1999/xlink" content-type="doi" xlink:type="simple">10.3897/BDJ.12.e139403.figure1f</object-id><label>Figure 1f.</label><caption><p>Paratype fore wing.</p></caption><graphic xmlns:xlink="http://www.w3.org/1999/xlink" xlink:href="bdj-12-e139403-g001_f.jpg" xlink:type="simple" position="float" orientation="portrait" id="oo_1151221.jpg"><uri content-type="original_file" xlink:type="simple">https://binary.pensoft.net/fig/1151221</uri></graphic></fig></fig-group><fig id="F12152461" position="float" orientation="portrait"><object-id xmlns:xlink="http://www.w3.org/1999/xlink" content-type="arpha" xlink:type="simple">D5CDCCC1-17AA-5F9B-873E-BB53A594CC74</object-id><object-id xmlns:xlink="http://www.w3.org/1999/xlink" content-type="doi" xlink:type="simple">10.3897/BDJ.12.e139403.figure1a</object-id><label>Figure 1a.</label><caption><p>Holotype habitus, lateral view;</p></caption><graphic xmlns:xlink="http://www.w3.org/1999/xlink" xlink:href="bdj-12-e139403-g001_a.jpg" xlink:type="simple" position="float" orientation="portrait" id="oo_1177532.jpg"><uri content-type="original_file" xlink:type="simple">https://binary.pensoft.net/fig/1177532</uri></graphic></fig><fig-group id="F12152503" position="float" orientation="portrait"><caption><p><italic><tp:taxon-name><tp:taxon-name-part taxon-name-part-type="genus" reg="Mesopolobus">Mesopolobus</tp:taxon-name-part><tp:taxon-name-part taxon-name-part-type="species" reg="askewi">askewi</tp:taxon-name-part></tp:taxon-name></italic> sp.nov. SEM-micrographs:</p></caption><fig id="F12152516" position="float" orientation="portrait"><object-id xmlns:xlink="http://www.w3.org/1999/xlink" content-type="arpha" xlink:type="simple">14245B0E-F2DD-5402-9E2B-DC6C90D77DB0</object-id><object-id xmlns:xlink="http://www.w3.org/1999/xlink" content-type="doi" xlink:type="simple">10.3897/BDJ.12.e139403.figure2a</object-id><label>Figure 2a.</label><caption><p>Head, facial view;</p></caption><graphic xmlns:xlink="http://www.w3.org/1999/xlink" xlink:href="bdj-12-e139403-g002_a.jpg" xlink:type="simple" position="float" orientation="portrait" id="oo_1151228.jpg"><uri content-type="original_file" xlink:type="simple">https://binary.pensoft.net/fig/1151228</uri></graphic></fig><fig id="F12152517" position="float" orientation="portrait"><object-id xmlns:xlink="http://www.w3.org/1999/xlink" content-type="arpha" xlink:type="simple">CBB433D4-A984-54C0-816E-67EA33677493</object-id><object-id xmlns:xlink="http://www.w3.org/1999/xlink" content-type="doi" xlink:type="simple">10.3897/BDJ.12.e139403.figure2b</object-id><label>Figure 2b.</label><caption><p>Clypeus;</p></caption><graphic xmlns:xlink="http://www.w3.org/1999/xlink" xlink:href="bdj-12-e139403-g002_b.jpg" xlink:type="simple" position="float" orientation="portrait" id="oo_1151233.jpg"><uri content-type="original_file" xlink:type="simple">https://binary.pensoft.net/fig/1151233</uri></graphic></fig><fig id="F12152518" position="float" orientation="portrait"><object-id xmlns:xlink="http://www.w3.org/1999/xlink" content-type="arpha" xlink:type="simple">3304757C-228F-5BBF-B571-E309FD5C0CCA</object-id><object-id xmlns:xlink="http://www.w3.org/1999/xlink" content-type="doi" xlink:type="simple">10.3897/BDJ.12.e139403.figure2c</object-id><label>Figure 2c.</label><caption><p>Antenna, lateral view;</p></caption><graphic xmlns:xlink="http://www.w3.org/1999/xlink" xlink:href="bdj-12-e139403-g002_c.jpg" xlink:type="simple" position="float" orientation="portrait" id="oo_1151234.jpg"><uri content-type="original_file" xlink:type="simple">https://binary.pensoft.net/fig/1151234</uri></graphic></fig><fig id="F12152519" position="float" orientation="portrait"><object-id xmlns:xlink="http://www.w3.org/1999/xlink" content-type="arpha" xlink:type="simple">39D27E4B-039A-5CEB-AC8E-CEE670C615AE</object-id><object-id xmlns:xlink="http://www.w3.org/1999/xlink" content-type="doi" xlink:type="simple">10.3897/BDJ.12.e139403.figure2d</object-id><label>Figure 2d.</label><caption><p>Antennal basiconic capitate pegs (pointed with white arrows);</p></caption><graphic xmlns:xlink="http://www.w3.org/1999/xlink" xlink:href="bdj-12-e139403-g002_d.jpg" xlink:type="simple" position="float" orientation="portrait" id="oo_1151235.jpg"><uri content-type="original_file" xlink:type="simple">https://binary.pensoft.net/fig/1151235</uri></graphic></fig><fig id="F12152520" position="float" orientation="portrait"><object-id xmlns:xlink="http://www.w3.org/1999/xlink" content-type="arpha" xlink:type="simple">8AD37F68-4205-5FCC-BEDD-535C99029E24</object-id><object-id xmlns:xlink="http://www.w3.org/1999/xlink" content-type="doi" xlink:type="simple">10.3897/BDJ.12.e139403.figure2e</object-id><label>Figure 2e.</label><caption><p>Mesosoma, dorsal view;</p></caption><graphic xmlns:xlink="http://www.w3.org/1999/xlink" xlink:href="bdj-12-e139403-g002_e.jpg" xlink:type="simple" position="float" orientation="portrait" id="oo_1151239.jpg"><uri content-type="original_file" xlink:type="simple">https://binary.pensoft.net/fig/1151239</uri></graphic></fig><fig id="F12152521" position="float" orientation="portrait"><object-id xmlns:xlink="http://www.w3.org/1999/xlink" content-type="arpha" xlink:type="simple">502A9960-3D54-53BC-8DAD-17F4057AE6FD</object-id><object-id xmlns:xlink="http://www.w3.org/1999/xlink" content-type="doi" xlink:type="simple">10.3897/BDJ.12.e139403.figure2f</object-id><label>Figure 2f.</label><caption><p>Propodeum.</p></caption><graphic xmlns:xlink="http://www.w3.org/1999/xlink" xlink:href="bdj-12-e139403-g002_f.jpg" xlink:type="simple" position="float" orientation="portrait" id="oo_1151240.jpg"><uri content-type="original_file" xlink:type="simple">https://binary.pensoft.net/fig/1151240</uri></graphic></fig></fig-group><fig id="F12152521" position="float" orientation="portrait"><object-id xmlns:xlink="http://www.w3.org/1999/xlink" content-type="arpha" xlink:type="simple">502A9960-3D54-53BC-8DAD-17F4057AE6FD</object-id><object-id xmlns:xlink="http://www.w3.org/1999/xlink" content-type="doi" xlink:type="simple">10.3897/BDJ.12.e139403.figure2f</object-id><label>Figure 2f.</label><caption><p>Propodeum.</p></caption><graphic xmlns:xlink="http://www.w3.org/1999/xlink" xlink:href="bdj-12-e139403-g002_f.jpg" xlink:type="simple" position="float" orientation="portrait" id="oo_1151240.jpg"><uri content-type="original_file" xlink:type="simple">https://binary.pensoft.net/fig/1151240</uri></graphic></fig><fig id="F12152465" position="float" orientation="portrait"><object-id xmlns:xlink="http://www.w3.org/1999/xlink" content-type="arpha" xlink:type="simple">E0D39674-BD60-5462-9C54-D30E4171CFB1</object-id><object-id xmlns:xlink="http://www.w3.org/1999/xlink" content-type="doi" xlink:type="simple">10.3897/BDJ.12.e139403.figure1e</object-id><label>Figure 1e.</label><caption><p>Holotype upper mesepimeron (pointed with an arrow);</p></caption><graphic xmlns:xlink="http://www.w3.org/1999/xlink" xlink:href="bdj-12-e139403-g001_e.jpg" xlink:type="simple" position="float" orientation="portrait" id="oo_1151220.JPG"><uri content-type="original_file" xlink:type="simple">https://binary.pensoft.net/fig/1151220</uri></graphic></fig><fig id="F12152462" position="float" orientation="portrait"><object-id xmlns:xlink="http://www.w3.org/1999/xlink" content-type="arpha" xlink:type="simple">36EFA88C-A7B3-5B86-B870-A11B019E8D60</object-id><object-id xmlns:xlink="http://www.w3.org/1999/xlink" content-type="doi" xlink:type="simple">10.3897/BDJ.12.e139403.figure1b</object-id><label>Figure 1b.</label><caption><p>Holotype, dorsal view;</p></caption><graphic xmlns:xlink="http://www.w3.org/1999/xlink" xlink:href="bdj-12-e139403-g001_b.jpg" xlink:type="simple" position="float" orientation="portrait" id="oo_1151216.jpg"><uri content-type="original_file" xlink:type="simple">https://binary.pensoft.net/fig/1151216</uri></graphic></fig><fig id="F12152516" position="float" orientation="portrait"><object-id xmlns:xlink="http://www.w3.org/1999/xlink" content-type="arpha" xlink:type="simple">14245B0E-F2DD-5402-9E2B-DC6C90D77DB0</object-id><object-id xmlns:xlink="http://www.w3.org/1999/xlink" content-type="doi" xlink:type="simple">10.3897/BDJ.12.e139403.figure2a</object-id><label>Figure 2a.</label><caption><p>Head, facial view;</p></caption><graphic xmlns:xlink="http://www.w3.org/1999/xlink" xlink:href="bdj-12-e139403-g002_a.jpg" xlink:type="simple" position="float" orientation="portrait" id="oo_1151228.jpg"><uri content-type="original_file" xlink:type="simple">https://binary.pensoft.net/fig/1151228</uri></graphic></fig><fig id="F12152517" position="float" orientation="portrait"><object-id xmlns:xlink="http://www.w3.org/1999/xlink" content-type="arpha" xlink:type="simple">CBB433D4-A984-54C0-816E-67EA33677493</object-id><object-id xmlns:xlink="http://www.w3.org/1999/xlink" content-type="doi" xlink:type="simple">10.3897/BDJ.12.e139403.figure2b</object-id><label>Figure 2b.</label><caption><p>Clypeus;</p></caption><graphic xmlns:xlink="http://www.w3.org/1999/xlink" xlink:href="bdj-12-e139403-g002_b.jpg" xlink:type="simple" position="float" orientation="portrait" id="oo_1151233.jpg"><uri content-type="original_file" xlink:type="simple">https://binary.pensoft.net/fig/1151233</uri></graphic></fig><fig id="F12152463" position="float" orientation="portrait"><object-id xmlns:xlink="http://www.w3.org/1999/xlink" content-type="arpha" xlink:type="simple">4DE7EE12-6513-5AF9-9733-D39B1EE5F2C9</object-id><object-id xmlns:xlink="http://www.w3.org/1999/xlink" content-type="doi" xlink:type="simple">10.3897/BDJ.12.e139403.figure1c</object-id><label>Figure 1c.</label><caption><p>Holotype head and mesosoma, lateral view;</p></caption><graphic xmlns:xlink="http://www.w3.org/1999/xlink" xlink:href="bdj-12-e139403-g001_c.jpg" xlink:type="simple" position="float" orientation="portrait" id="oo_1151218.jpg"><uri content-type="original_file" xlink:type="simple">https://binary.pensoft.net/fig/1151218</uri></graphic></fig><fig id="F12152518" position="float" orientation="portrait"><object-id xmlns:xlink="http://www.w3.org/1999/xlink" content-type="arpha" xlink:type="simple">3304757C-228F-5BBF-B571-E309FD5C0CCA</object-id><object-id xmlns:xlink="http://www.w3.org/1999/xlink" content-type="doi" xlink:type="simple">10.3897/BDJ.12.e139403.figure2c</object-id><label>Figure 2c.</label><caption><p>Antenna, lateral view;</p></caption><graphic xmlns:xlink="http://www.w3.org/1999/xlink" xlink:href="bdj-12-e139403-g002_c.jpg" xlink:type="simple" position="float" orientation="portrait" id="oo_1151234.jpg"><uri content-type="original_file" xlink:type="simple">https://binary.pensoft.net/fig/1151234</uri></graphic></fig><fig id="F12152464" position="float" orientation="portrait"><object-id xmlns:xlink="http://www.w3.org/1999/xlink" content-type="arpha" xlink:type="simple">4B7F140D-C816-55AB-8360-F984AF89FB70</object-id><object-id xmlns:xlink="http://www.w3.org/1999/xlink" content-type="doi" xlink:type="simple">10.3897/BDJ.12.e139403.figure1d</object-id><label>Figure 1d.</label><caption><p>Paratype claval strip of micropilosity (indicated with black lines and an arrow);</p></caption><graphic xmlns:xlink="http://www.w3.org/1999/xlink" xlink:href="bdj-12-e139403-g001_d.jpg" xlink:type="simple" position="float" orientation="portrait" id="oo_1151219.jpg"><uri content-type="original_file" xlink:type="simple">https://binary.pensoft.net/fig/1151219</uri></graphic></fig><fig id="F12152519" position="float" orientation="portrait"><object-id xmlns:xlink="http://www.w3.org/1999/xlink" content-type="arpha" xlink:type="simple">39D27E4B-039A-5CEB-AC8E-CEE670C615AE</object-id><object-id xmlns:xlink="http://www.w3.org/1999/xlink" content-type="doi" xlink:type="simple">10.3897/BDJ.12.e139403.figure2d</object-id><label>Figure 2d.</label><caption><p>Antennal basiconic capitate pegs (pointed with white arrows);</p></caption><graphic xmlns:xlink="http://www.w3.org/1999/xlink" xlink:href="bdj-12-e139403-g002_d.jpg" xlink:type="simple" position="float" orientation="portrait" id="oo_1151235.jpg"><uri content-type="original_file" xlink:type="simple">https://binary.pensoft.net/fig/1151235</uri></graphic></fig><fig id="F12152520" position="float" orientation="portrait"><object-id xmlns:xlink="http://www.w3.org/1999/xlink" content-type="arpha" xlink:type="simple">8AD37F68-4205-5FCC-BEDD-535C99029E24</object-id><object-id xmlns:xlink="http://www.w3.org/1999/xlink" content-type="doi" xlink:type="simple">10.3897/BDJ.12.e139403.figure2e</object-id><label>Figure 2e.</label><caption><p>Mesosoma, dorsal view;</p></caption><graphic xmlns:xlink="http://www.w3.org/1999/xlink" xlink:href="bdj-12-e139403-g002_e.jpg" xlink:type="simple" position="float" orientation="portrait" id="oo_1151239.jpg"><uri content-type="original_file" xlink:type="simple">https://binary.pensoft.net/fig/1151239</uri></graphic></fig><fig id="F12152466" position="float" orientation="portrait"><object-id xmlns:xlink="http://www.w3.org/1999/xlink" content-type="arpha" xlink:type="simple">E86F8FCE-0D13-545B-B051-96D65B11CB7C</object-id><object-id xmlns:xlink="http://www.w3.org/1999/xlink" content-type="doi" xlink:type="simple">10.3897/BDJ.12.e139403.figure1f</object-id><label>Figure 1f.</label><caption><p>Paratype fore wing.</p></caption><graphic xmlns:xlink="http://www.w3.org/1999/xlink" xlink:href="bdj-12-e139403-g001_f.jpg" xlink:type="simple" position="float" orientation="portrait" id="oo_1151221.jpg"><uri content-type="original_file" xlink:type="simple">https://binary.pensoft.net/fig/1151221</uri></graphic></fig><fig-group id="F12152496" position="float" orientation="portrait"><caption><p><italic><tp:taxon-name><tp:taxon-name-part taxon-name-part-type="genus" reg="Mesopolobus">Mesopolobus</tp:taxon-name-part><tp:taxon-name-part taxon-name-part-type="species" reg="longicollis">longicollis</tp:taxon-name-part></tp:taxon-name></italic>, female. Stereomicroscopic images:</p></caption><fig id="F12152501" position="float" orientation="portrait"><object-id xmlns:xlink="http://www.w3.org/1999/xlink" content-type="arpha" xlink:type="simple">75096FD0-A03E-537F-9551-68F1392BB2D1</object-id><object-id xmlns:xlink="http://www.w3.org/1999/xlink" content-type="doi" xlink:type="simple">10.3897/BDJ.12.e139403.figure3a</object-id><label>Figure 3a.</label><caption><p>Habitus, lateral view;</p></caption><graphic xmlns:xlink="http://www.w3.org/1999/xlink" xlink:href="bdj-12-e139403-g003_a.jpg" xlink:type="simple" position="float" orientation="portrait" id="oo_1151222.jpg"><uri content-type="original_file" xlink:type="simple">https://binary.pensoft.net/fig/1151222</uri></graphic></fig><fig id="F12152502" position="float" orientation="portrait"><object-id xmlns:xlink="http://www.w3.org/1999/xlink" content-type="arpha" xlink:type="simple">1260FFAB-CED6-5D80-885B-2070BCFF1B42</object-id><object-id xmlns:xlink="http://www.w3.org/1999/xlink" content-type="doi" xlink:type="simple">10.3897/BDJ.12.e139403.figure3b</object-id><label>Figure 3b.</label><caption><p>Dorsal view.</p></caption><graphic xmlns:xlink="http://www.w3.org/1999/xlink" xlink:href="bdj-12-e139403-g003_b.jpg" xlink:type="simple" position="float" orientation="portrait" id="oo_1151223.jpg"><uri content-type="original_file" xlink:type="simple">https://binary.pensoft.net/fig/1151223</uri></graphic></fig></fig-group><fig-group id="F12265956" position="float" orientation="portrait"><caption><p><italic><tp:taxon-name><tp:taxon-name-part taxon-name-part-type="genus" reg="Mesopolobus">Mesopolobus</tp:taxon-name-part><tp:taxon-name-part taxon-name-part-type="species" reg="longicollis">longicollis</tp:taxon-name-part></tp:taxon-name></italic>. SEM-micrographs:</p></caption><fig id="F12265962" position="float" orientation="portrait"><object-id xmlns:xlink="http://www.w3.org/1999/xlink" content-type="arpha" xlink:type="simple">91258ACE-8FFA-51EC-9F3F-C1BE12A60A35</object-id><object-id xmlns:xlink="http://www.w3.org/1999/xlink" content-type="doi" xlink:type="simple">10.3897/BDJ.12.e139403.figure4a</object-id><label>Figure 4a.</label><caption><p>Female clypeus;</p></caption><graphic xmlns:xlink="http://www.w3.org/1999/xlink" xlink:href="bdj-12-e139403-g004_a.jpg" xlink:type="simple" position="float" orientation="portrait" id="oo_1179684.jpg"><uri content-type="original_file" xlink:type="simple">https://binary.pensoft.net/fig/1179684</uri></graphic></fig><fig id="F12265963" position="float" orientation="portrait"><object-id xmlns:xlink="http://www.w3.org/1999/xlink" content-type="arpha" xlink:type="simple">41597CF5-6387-5AF9-AB1B-A35524AEF8B8</object-id><object-id xmlns:xlink="http://www.w3.org/1999/xlink" content-type="doi" xlink:type="simple">10.3897/BDJ.12.e139403.figure4b</object-id><label>Figure 4b.</label><caption><p>Female mesosoma, dorsal view.</p></caption><graphic xmlns:xlink="http://www.w3.org/1999/xlink" xlink:href="bdj-12-e139403-g004_b.jpg" xlink:type="simple" position="float" orientation="portrait" id="oo_1179685.jpg"><uri content-type="original_file" xlink:type="simple">https://binary.pensoft.net/fig/1179685</uri></graphic></fig></fig-group><table-wrap id="T12152989" position="float" orientation="portrait"><label>Table 1.</label><caption><p>Updated key to females of <italic><tp:taxon-name><tp:taxon-name-part taxon-name-part-type="genus" reg="Mesopolobus">M.</tp:taxon-name-part><tp:taxon-name-part taxon-name-part-type="species" reg="askewi">askewi</tp:taxon-name-part></tp:taxon-name></italic> sp. nov. and <italic><tp:taxon-name><tp:taxon-name-part taxon-name-part-type="genus" reg="Mesopolobus">M.</tp:taxon-name-part><tp:taxon-name-part taxon-name-part-type="species" reg="longicollis">longicollis</tp:taxon-name-part></tp:taxon-name></italic> (characters in Bold are interpolated in the couplets designed by <xref ref-type="bibr" rid="B12137012">Graham (1969)</xref> to improve the key). Considering the original terms, we use thorax instead of mesosoma, but understand them as being equivalent.</p></caption><table rules="all" border="1" style="width:631px"><tbody><tr><td rowspan="1" colspan="1">36 (34)</td><td rowspan="1" colspan="1">Pronotal collar (Text-fig. 532) long, medially one-seventh to <bold>one-fifth</bold> as long as the mesoscutum, coarsely reticulate. Squat species with gaster <bold>usually</bold> slightly shorter than, rarely as long as, <bold>the combined length of</bold> head plus thorax, at least slightly less than twice as long as broad. <bold>Thorax golden green or bluish-green, head golden green to blue</bold></td><td rowspan="1" colspan="1">37</td></tr><tr><td rowspan="1" colspan="1">-</td><td rowspan="1" colspan="1">Either the pronotal collar, medially, is at most one-eighth as long as the mesoscutum; or the gaster is about as long as head plus thorax and at least twice as long as broad and the head and thorax are bronze-green to bronze</td><td rowspan="1" colspan="1">38</td></tr><tr><td rowspan="1" colspan="1">37 (36)</td><td rowspan="1" colspan="1">Anterior margin of clypeus shallowly emarginated (Fig. <xref ref-type="fig" rid="F12265956">4</xref><xref ref-type="fig" rid="F12265962">a</xref>); POL 1.9-<bold>2.4x</bold> OOL; pronotal collar medially about 1/7 to 1/6 (0.14 to 0.17)x length of mesoscutum (Figs <xref ref-type="fig" rid="F12152496">3</xref><xref ref-type="fig" rid="F12152502">b</xref>, <xref ref-type="fig" rid="F12265956">4</xref><xref ref-type="fig" rid="F12265963">b</xref>); fore wing with basal vein bare or with 1-2 setae, basal cell bare; head and thorax green to bluish-green, sometimes with golden reflections; legs beyond coxae pale yellow (Fig. <xref ref-type="fig" rid="F12152496">3</xref><xref ref-type="fig" rid="F12152501">a</xref>); protarsi with fifth segment fuscous; venation pale yellow</td><td rowspan="1" colspan="1">
              <italic>
                <tp:taxon-name><tp:taxon-name-part taxon-name-part-type="genus" reg="Mesopolobus">M.</tp:taxon-name-part><tp:taxon-name-part taxon-name-part-type="species" reg="longicollis">longicollis</tp:taxon-name-part></tp:taxon-name>
              </italic>
            </td></tr><tr><td rowspan="1" colspan="1">-</td><td rowspan="1" colspan="1">Anterior margin of clypeus moderately emarginated (Fig. <xref ref-type="fig" rid="F12152503">2</xref><xref ref-type="fig" rid="F12152517">b</xref>); POL 2.0-2.5x OOL; pronotal collar sometimes longer, medially about 1/6 to 1/5 (0.17 to 0.2)x length of mesoscutum (Figs <xref ref-type="fig" rid="F12152456">1</xref><xref ref-type="fig" rid="F12152462">b</xref>, <xref ref-type="fig" rid="F12152503">2</xref><xref ref-type="fig" rid="F12152520">e</xref>); fore wing having basal vein with complete row of setae, basal cell bare or sometimes with one seta close to the basal vein (Fig. <xref ref-type="fig" rid="F12152456">1</xref><xref ref-type="fig" rid="F12152466">f</xref>); head blue to bluish-green, thorax bluish-green to green with coppery reflections; legs beyond coxae mostly fulvous, only distal one-fifth of tibiae yellowish; protarsi with fifth segment yellowish, only tarsal claws fuscous; venation pale testaceous</td><td rowspan="1" colspan="1"><italic><tp:taxon-name><tp:taxon-name-part taxon-name-part-type="genus" reg="Mesopolobus">M.</tp:taxon-name-part><tp:taxon-name-part taxon-name-part-type="species" reg="askewi">askewi</tp:taxon-name-part></tp:taxon-name></italic><break/>sp. nov.</td></tr><tr><td rowspan="1" colspan="1">38 (36)</td><td rowspan="1" colspan="1">= 37 (36) in the key of <xref ref-type="bibr" rid="B12137012">Graham (1969)</xref> etc.</td><td rowspan="1" colspan="1"/></tr></tbody></table></table-wrap><fig id="F12265962" position="float" orientation="portrait"><object-id xmlns:xlink="http://www.w3.org/1999/xlink" content-type="arpha" xlink:type="simple">91258ACE-8FFA-51EC-9F3F-C1BE12A60A35</object-id><object-id xmlns:xlink="http://www.w3.org/1999/xlink" content-type="doi" xlink:type="simple">10.3897/BDJ.12.e139403.figure4a</object-id><label>Figure 4a.</label><caption><p>Female clypeus;</p></caption><graphic xmlns:xlink="http://www.w3.org/1999/xlink" xlink:href="bdj-12-e139403-g004_a.jpg" xlink:type="simple" position="float" orientation="portrait" id="oo_1179684.jpg"><uri content-type="original_file" xlink:type="simple">https://binary.pensoft.net/fig/1179684</uri></graphic></fig><fig id="F12152502" position="float" orientation="portrait"><object-id xmlns:xlink="http://www.w3.org/1999/xlink" content-type="arpha" xlink:type="simple">1260FFAB-CED6-5D80-885B-2070BCFF1B42</object-id><object-id xmlns:xlink="http://www.w3.org/1999/xlink" content-type="doi" xlink:type="simple">10.3897/BDJ.12.e139403.figure3b</object-id><label>Figure 3b.</label><caption><p>Dorsal view.</p></caption><graphic xmlns:xlink="http://www.w3.org/1999/xlink" xlink:href="bdj-12-e139403-g003_b.jpg" xlink:type="simple" position="float" orientation="portrait" id="oo_1151223.jpg"><uri content-type="original_file" xlink:type="simple">https://binary.pensoft.net/fig/1151223</uri></graphic></fig><fig id="F12265963" position="float" orientation="portrait"><object-id xmlns:xlink="http://www.w3.org/1999/xlink" content-type="arpha" xlink:type="simple">41597CF5-6387-5AF9-AB1B-A35524AEF8B8</object-id><object-id xmlns:xlink="http://www.w3.org/1999/xlink" content-type="doi" xlink:type="simple">10.3897/BDJ.12.e139403.figure4b</object-id><label>Figure 4b.</label><caption><p>Female mesosoma, dorsal view.</p></caption><graphic xmlns:xlink="http://www.w3.org/1999/xlink" xlink:href="bdj-12-e139403-g004_b.jpg" xlink:type="simple" position="float" orientation="portrait" id="oo_1179685.jpg"><uri content-type="original_file" xlink:type="simple">https://binary.pensoft.net/fig/1179685</uri></graphic></fig><fig id="F12152501" position="float" orientation="portrait"><object-id xmlns:xlink="http://www.w3.org/1999/xlink" content-type="arpha" xlink:type="simple">75096FD0-A03E-537F-9551-68F1392BB2D1</object-id><object-id xmlns:xlink="http://www.w3.org/1999/xlink" content-type="doi" xlink:type="simple">10.3897/BDJ.12.e139403.figure3a</object-id><label>Figure 3a.</label><caption><p>Habitus, lateral view;</p></caption><graphic xmlns:xlink="http://www.w3.org/1999/xlink" xlink:href="bdj-12-e139403-g003_a.jpg" xlink:type="simple" position="float" orientation="portrait" id="oo_1151222.jpg"><uri content-type="original_file" xlink:type="simple">https://binary.pensoft.net/fig/1151222</uri></graphic></fig></tp:treatment-sec><ref-list><ref id="B12137012"><element-citation xmlns:xlink="http://www.w3.org/1999/xlink" publication-type="article" xlink:type="simple"><person-group person-group-type="author"><name name-style="western"><surname>Graham</surname><given-names>M W R d e V</given-names></name></person-group><year>1969</year><article-title>The <tp:taxon-name><tp:taxon-name-part taxon-name-part-type="family">Pteromalidae</tp:taxon-name-part></tp:taxon-name> of north-Western Europe (<tp:taxon-name><tp:taxon-name-part taxon-name-part-type="order">Hymenoptera</tp:taxon-name-part></tp:taxon-name>: <tp:taxon-name><tp:taxon-name-part taxon-name-part-type="superfamily">Chalcidoidea</tp:taxon-name-part></tp:taxon-name>)</article-title><source>Bulletin of the British Museum (Natural History), Entomology. Supplement</source><volume>16</volume><fpage>1</fpage><lpage>908</lpage><pub-id pub-id-type="doi">10.5962/p.258046</pub-id></element-citation></ref></ref-list></tp:taxon-treatment>
